# Supplementary material for: Prognosis of older patients with newly diagnosed AML undergoing antileukemic therapy: A systematic review
Source: PLoS One. 2022 Dec 5;17(12):e0278578. doi: 10.1371/journal.pone.0278578 (PMC9721486; doi:10.1371/journal.pone.0278578)
Supplement: S1 Data — (XLSX) [file pone.0278578.s010.xlsx]

## Sheet: sheet
ID	Author	Year	StudyType	Samplesize	Sampleinthemodel	Analysismethods	Relative_effect	Tools	Age	outcome 1=Long-term mortality 2=Short-term mortality	Pointestimate	LowerCI	UpperCI
2	Gbadamosi	2018	2	137	114	1	2		Per 5 years	1	1.1	0.54	2.27
25	Oh	2017	2	86	61	2	2		75+ VS <75 years	1	1.606	0.82	3.147
35	Wang	2016	2	103	103	1	2		70+ VS <70 years	1	5.29	1.86	15.02
40	Shacham-Abulafia	2016	2	62	62	2	2		70+ VS <70 years	1	1.23	0.68	2.24
50	Medeiros	2015	2	3327	3321	1	2		Per 5 years	1	1.18	1.15	1.21
57	Hulegardh	2015	2	3363	1697	1	2		Per 5 years	1	1.11	0.76	1.64
58	Budziszewska	2015	1	509	204	1	3		75+ VS < 75 years	2	2.7	1.3	6
65	Bories	2014	2	95	95	1	2		Per 5 years	1	1.15	1.07	1.25
65	Bories	2014	2	115	115	1	2		80+ VS <80 years	1	7.69	2.24	26.37
88	Brunner	2013	2	97	96	1	2		68 + VS <68 years	1	1.76	1.12	2.79
92	Klepin	2013	1	74	73	1	2		Per 5 years	1	1	0.88	1.13
99	Kim	2013	1	108	89	1	2		Per 5 years	1	1.14	0.29	4.54
122	Baer	2011	3	610	610	1	2		Per 5 years	1	1.19	1.05	1.36
132	Pigneux	2010	2	847	847	1	3		69+ VS <69 years	1	1.4	1.2	1.6
133	Rollig	2010	3	909	909	1	2		65+ VS <65 years	1	1.39	1.2	1.61
147	Burnett	2009	3	1273	1273	1	2		Per 5 years	1	1.23	1.04	1.45
154	Sekeres	2009	2	664	664	1	1		70+ VS <70 years	1	1.31	1.14	1.49
156	Malfuson	2008	3	416	416	1	2		75+ VS <75 years	1	1.45	1.1	1.9
159	Tsimberidou	2008	2	703	591	1	3		70+ VS <70 years	1	1.23	1.03	1.48
166	Baz	2007	2	182	182	1	2		Per 5 years	1	1.56	1.37	1.78
177	Frohling	2006	3	361	361	1	2		70+ VS <70 years	1	2.34	1.77	3.08
185	Farag	2006	1	635	635	1	2		Per 5 years	1	1.24	0.04	36.57
186	Kantarjian	2006	2	998	998	1	2		75+ VS < 75 years	2	1.3	1.1	1.54
186	Kantarjian	2006	2	998	998	1	2		75+ VS <75 years	1	1.2	1.01	1.42
193	Gupta	2005	2	117	117	1	2		67.2+ VS <67.2 years	1	1.5	0.9	2.5
198	Schlenk	2004	3	242	242	1	2		Per 5 years	1	1.3	1.05	1.61
200	Vey	2004	2	310	193	1	3		75+ VS <75 years	1	1.2	0.83	1.75
204	Pulsoni	2004	2	1005	919	1	3		70+ VS <70 years	1	1.27	1.07	1.5
222	Wahlin	2001	2	211	211	1	2		Per 5 years	1	1.14	0.91	1.43
242	Gangatharan	2013	2	898	515	2	2		60+ VS <60 years	1	2.29	1.85	2.83
281	Chen	2016	2	248	134	1	2		70+ VS <70 years	1	1.051	0.689	1.603
282	Dombret	2015	3	488	478	1	2		Per 5 years	1	1.07	1	1.15
283	Takahashi	2016	2	190	190	1	2		70+ VS <70 years	1	1.74	1.23	2.46
284	Boddu	2017	2	931	829	1	2		70+ VS <70 years	1	1.29	1.11	1.49
319	Oran	2012	2	2113	2113	2	3		Per 5 years	2	1.42	0.16	12.98
321	Gardin	2007	3	416	416	1	2		Per 5 years	2	1.65	1.08	2.54
321	Gardin	2007	3	416	416	1	2		Per 5 years	1	1.14	0.29	4.46
326	Pautas	2010	3	468	468	1	2		60+ VS <60 years	1	1.28	1.04	1.58
328	Tassara	2014	3	186	186	1	2		Per 5 years	1	1.1	1	1.22
348	Timilshina	2016	1	97	97	2	1		Per 5 years	1	0.97	0.66	1.41
356	Amadori	2013	3	472	472	1	2		70+ VS <70 years	1	1.33	1.08	1.63
1216	Falantes	2017	2	710	710	1	2		Per 5 years	1	1.05	1	1.12
1217	Guo	2018	1	121	121	1	2		66+ VS <66 years	1	1.21	0.78	1.87
1218	Heiblig	2019	2	495	195	1	2		70+ VS <70 years	1	1.28	0.95	1.73
1224	Wan	2019	2	84	68	1	2		Per 5 years	1	1.7	0.08	17.8
1226	Bocchia	2019	2	306	306	1	2		Per 5 years	1	1.1	0.93	1.31
1229	Vachhani	2018	2	201	201	1	2		Per 5 years	1	1.1	0.98	1.25
1231	Chen	2018	3	70	70	1	2		70+ VS <70 years	1	2.04	1.04	4.02
2572	Osterroos	2020	2	1529	1529	1	2		Per 5 years	1	1.28	1.19	1.37
2068	Hu	2020	2	68	68	1	2		Per 5 years	1	1.2	1.03	1.41
2142	Wei	2020	3	210	210	1	2		75+ VS <75 years	1	1.79	1.19	2.69
2290	Zeidan	2020	2	2263	2263	1	2		Per 5 years	1	1.19	0.06	24.9
2349	Hong	2020	2	125	125	1	2		75+ VS <75 years	1	1.901	1.099	3.288
2631	Budziszewska	2021	1	117	117	1	2		75+ VS <75 years	1	1.66	1.05	2.62
2632	Heiblig	2021	2	138	138	2	2		70+ VS <70 years	1	1.05	0.66	1.67
2620	Peipert	2021	3	326	326	1	2		70+ VS <70 years	1	1.2	0.8	1.8
Comorbidities									Comorbidities
12	Zhang	2017	2	165	74	1	2	HCT-CI	HCT-CI: 4+ VS <4	1	1.557	1.017	2.384
20	Tawfik	2016	2	144	144	1	2	CCI	CCI: 1+ VS <1	1	0.9	0.6	1.3
20	Tawfik	2016	2	144	144	1	2	CCI	CCI: 1+ VS <1	2	1.6	0.6	4.3
25	Oh	2017	2	86	61	2	2	CCI	CCI: 1+ VS <1	1	0.962	0.492	1.879
50	Medeiros	2015	2	3327	3321	1	2	NCI	NCI: 3+ VS <3	1	1.42	1.24	1.64
50	Medeiros	2015	2	3327	3321	1	2	NCI	NCI: 2 VS 0	1	1.22	1.07	1.38
50	Medeiros	2015	2	3327	3321	1	2	NCI	NCI: 1 VS 0	1	1.14	1.05	1.25
62	Ostgard	2015	2	783	783	1	1	CCI	CCI: 1+ VS <1	2	0.98	0.66	1.46
62	Ostgard	2015	2	783	783	1	1	CCI	CCI: 1+ VS <1	1	1.09	0.85	1.4
62	Ostgard	2015	2	783	783	1	1	CCI	CCI: 1 VS 0	2	1.15	0.72	1.83
62	Ostgard	2015	2	783	783	1	1	CCI	CCI: 2+ VS <2	2	0.81	0.47	1.38
62	Ostgard	2015	2	783	783	1	1	CCI	CCI: 1 VS 0	1	1.1	0.83	1.45
62	Ostgard	2015	2	783	783	1	1	CCI	CCI: 2+ VS <2	1	1.07	0.71	1.61
92	Klepin	2013	1	74	73	1	2	HCT-CI	HCT-CI: 2+ VS <2	1	1.2	0.7	2.2
105	Djunic	2012	2	81	81	1	2	HCT-CI	HCT-CI: 3+ VS <3	1	1.893	1.142	3.137
105	Djunic	2012	2	81	81	1	2	HCT-CI	HCT-CI: 3+ VS <3	2	0.627	0.463	0.849
156	Malfuson	2008	3	416	416	1	2	HCT-CI	HCT-CI: 3+ VS <3	1	1.53	1.2	1.95
260	Sherman	2013	2	101	101	1	2	HCT-CI	HCT-CI: 2+ VS <2	1	1.49	1.36	3.84
319	Oran	2012	2	2113	2113	2	3	CCI	CCI: 1 VS 0	2	1.3	1.1	1.7
319	Oran	2012	2	2113	2113	2	3	CCI	CCI: 2+ VS <2	2	1.8	1.4	2.4
348	Timilshina	2016	1	97	97	2	1	CCI	CCI: 1 VS 0	1	0.21	0.02	1.73
348	Timilshina	2016	1	97	97	2	1	CCI	CCI: 2+ VS <2	1	1.91	0.59	6.28
1229	Vachhani	2018	2	201	201	1	2	CCI	CCI: 2+ VS <2	1	1.39	1.02	1.89
2631	Budziszewska	2021	1	117	117	1	2	HCT-CI	HCT-CI: 3+ VS <3	1	1.61	0.98	2.61
Performance status									Performance status
1	Delia	2015	2	90	90	1	2	1	ECOG/WHO: 2+ VS <2	1	2.38	1.2	4.71
12	Zhang	2017	2	165	74	1	2	1	ECOG/WHO: 2+ VS <2	1	2.357	1.349	4.12
25	Oh	2017	2	86	61	2	2	1	ECOG/WHO: 2+ VS <2	1	1.945	0.977	3.872
40	Shacham-Abulafia	2016	2	62	62	2	2	1	ECOG/WHO: 2+ VS <2	1	1.79	0.95	3.37
48	Fattoum	2015	2	183	183	1	3	1	ECOG/WHO: 2+ VS <2	1	2.4	2.03	2.8
50	Medeiros	2015	2	3327	3321	1	2	3	PPI: Yes VS No	1	1.28	1.1	1.49
62	Ostgard	2015	2	783	783	1	1	1	ECOG/WHO: 1 VS 0	2	1.57	0.93	2.66
62	Ostgard	2015	2	783	783	1	1	1	ECOG/WHO: 2+ VS <2	2	4.13	2.41	7.08
62	Ostgard	2015	2	783	783	1	1	1	ECOG/WHO: 1 VS 0	1	1.18	0.91	1.51
62	Ostgard	2015	2	783	783	1	1	1	ECOG/WHO: 2+ VS <2	1	1.29	0.9	1.85
76	Thepot	2014	2	149	149	1	2	1	ECOG/WHO: 2+ VS <2	1	2.01	1.22	3.21
86	van der Helm	2013	2	55	55	1	2	1	ECOG/WHO: 2+ VS <2	1	7.3	2.6	20
92	Klepin	2013	1	74	73	1	2	1	ECOG/WHO: Per 1 score	1	1.2	0.7	1.9
97	Gardin	2013	3	727	727	1	2	1	ECOG/WHO: 2+ VS <2	1	1.54	1.21	1.96
122	Baer	2011	3	610	610	1	2	1	ECOG/WHO: 2+ VS <2	1	1.41	1.13	1.75
132	Pigneux	2010	2	847	847	1	3	1	ECOG/WHO: 2+ VS <2	1	1.4	1.1	1.6
140	Prebet	2009	2	147	147	1	2	1	ECOG/WHO: 3+ VS <3	1	4.47	2.58	7.7
159	Tsimberidou	2008	2	703	591	1	3	1	ECOG/WHO: 2 VS 0-1	1	1.73	1.4	2.13
159	Tsimberidou	2008	2	703	591	1	3	1	ECOG/WHO: 3-4 VS 0-1	1	1.7	1.22	2.36
186	Kantarjian	2006	2	998	998	1	2	1	ECOG/WHO: 3+ VS <3	1	2.1	1.74	2.53
186	Kantarjian	2006	2	998	998	1	2	1	ECOG/WHO: 3+ VS <3	2	1.5	1.24	1.81
193	Gupta	2005	2	117	107	1	2	1	ECOG/WHO: 2+ VS <2	1	1.8	0.9	3.5
204	Pulsoni	2004	2	1005	919	1	3	1	ECOG/WHO: 2+ VS <2	1	1.44	1.24	1.68
260	Sherman	2013	2	101	101	1	2	1	ECOG/WHO: 2+ VS <2	1	0.96	0.5	1.83
281	Chen	2016	2	248	134	1	2	1	ECOG/WHO: 2+ VS <2	1	1.136	0.718	1.795
282	Dombret	2015	3	488	478	1	2	1	ECOG/WHO: 2+ VS <2	1	1.67	1.3	2.14
283	Takahashi	2016	2	190	190	1	2	1	ECOG/WHO: 2+ VS <2	1	2.46	1.59	3.87
321	Gardin	2007	3	416	416	1	2	1	ECOG/WHO: 2+ VS <2	2	2.81	1.42	5.56
331	Cripe	2010	3	433	433	1	2	1	ECOG/WHO: 1 VS 0	1	1.11	0.85	1.44
331	Cripe	2010	3	433	433	1	2	1	ECOG/WHO: 2 VS 0	1	1.85	1.29	2.65
331	Cripe	2010	3	433	433	1	2	1	ECOG/WHO: 3 VS 0	1	2.2	1.28	3.79
348	Timilshina	2016	1	97	97	2	1	1	ECOG/WHO: 2+ VS <2	1	3.73	1.14	12.2
351	Ostronoff	2015	2	156	98	1	2	1	ECOG/WHO: 2+ VS <2	1	1.97	1.03	3.79
351	Ostronoff	2015	2	156	58	1	2	1	ECOG/WHO: 2+ VS <2	1	1.15	0.53	2.46
1216	Falantes	2017	2	710	710	1	2	1	ECOG/WHO: 3+ VS <3	1	1.81	1.27	2.5
1218	Heiblig	2019	2	495	195	1	2	1	ECOG/WHO: 3+ VS <3	1	1.28	0.95	1.73
1222	Prassek	2018	3	151	151	1	2	1	ECOG/WHO: 3+ VS <3	1	1.68	0.89	3.18
1228	Hang	2018	1	117	117	1	2	1	ECOG/WHO: 3+ VS <3	1	1.75	0.95	3.23
1229	Vachhani	2018	2	201	201	1	2	1	ECOG/WHO: 2+ VS <2	1	1.17	0.81	1.68
1231	Chen	2018	3	70	70	1	2	1	ECOG/WHO: 2+ VS <2	1	3.57	1.69	7.54
2572	Osterroos	2020	2	1529	1529	1	2	1	ECOG/WHO: 2+ VS <2	1	1.48	1.21	1.83
2142	Wei	2020	3	210	210	1	2	1	ECOG/WHO: 2+ VS <2	1	2.08	1.43	3.03
2658	Apel	2021	2	133	133	1	2	1	ECOG/WHO: 3+ VS <3	1	2.9	1.15	7.37
2631	Budziszewska	2021	1	117	117	2	2	1	ECOG/WHO: 2+ VS <2	1	0.99	0.67	1.47
2621	Zhang	2021	2	228	228	1	2	1	ECOG/WHO: 2+ VS <2	1	1.4	0.98	2
